# Supplementary material for: Addition of Arbuscular Mycorrhizal Fungi Enhances Terpene Synthase Expression in Salvia rosmarinus Cultivars
Source: Life (Basel). 2023 Jan 23;13(2):315. doi: 10.3390/life13020315 (PMC9959559; doi:10.3390/life13020315)
Supplement: Supplementary file 1 [file life-13-00315-s001.zip]

Archive with 1 entries (1 files):
- life-2150327-supplementary.pdf
